# Supplementary material for: Pancreatic Involvement in the Course of Inflammatory Bowel Disease in Children—A Multi-Center Study
Source: J Clin Med. 2023 Jun 21;12(13):4174. doi: 10.3390/jcm12134174 (PMC10342734; doi:10.3390/jcm12134174)
Supplement: Supplementary file 1 [file jcm-12-04174-s001.zip]

Archive with 1 entries (1 files):
- jcm-2456583-supplementary.pdf
